# Supplementary material for: Construction of a high-quality yeast two-hybrid (Y2H) library and its application in identification of interacting proteins with key vernalization regulator TaVRN-A1 in wheat
Source: BMC Res Notes. 2013 Mar 5;6:81. doi: 10.1186/1756-0500-6-81 (PMC3605349; doi:10.1186/1756-0500-6-81)
Supplement: Additional file 1 — Insert sizes of the colonies randomly picked from the resultant wheat vernalizatioin library. [file 1756-0500-6-81-S1.xlsx]

## Sheet: Sheet1
Clone No. Band sizes insert size	Band sizes( kb)	size including vector(kb)	insert size( kb)
1	5.2	0.87	4.33
2	6	0.87
3	3	0.87	2.13
4	1.6	0.87	0.73
5	4.1	0.87	3.23
6	1	0.87	0.13
7	4.5	0.87	3.63
8	2	0.87	1.13
9	6	0.87
10	3	0.87	2.13
11	1	0.87	0.13
12	3.5	0.87	2.63
13	2.2	0.87	1.33
14	5	0.87	4.13
15	1.3	0.87	0.43
16	1.7	0.87	0.83
17	2.4	0.87	1.53
18	2.8	0.87	1.93
19	1.7	0.87	0.83
20	2.5	0.87	1.63
21	2.3	0.87	1.43
22	1.1	0.87	0.23
23	6	0.87
24	1.4	0.87	0.53
25	1.65	0.87	0.78
26	2.8	0.87	1.93
27	3.05	0.87	2.18
28	1.1	0.87	0.23
Subtotal			40.15
Average			1.544
Note: the red numbers show the uncertain sizes, so they were not caculated in the statistics
