# Supplementary material for: Construction of a high-quality yeast two-hybrid (Y2H) library and its application in identification of interacting proteins with key vernalization regulator TaVRN-A1 in wheat
Source: BMC Res Notes. 2013 Mar 5;6:81. doi: 10.1186/1756-0500-6-81 (PMC3605349; doi:10.1186/1756-0500-6-81)
Supplement: Additional file 4 — Primer list in this research. [file 1756-0500-6-81-S4.xlsx]

## Sheet: Sheet1
Primer Name	Primer Sequence	Source
SMART III Oligo	5'-AAGCAGTGGTATCAACGCAGAGTGGCCATTATGGCCGGG-3'	Clontech, PT3955-1
CDS III Primer	5'-ATTCTAGAGGCCGAGGCGGCCGACATG-d(T)30VN-3' N = A, G, C, or T; V = A, G, or C	Clontech, PT3955-1
5' PCR Primer	5'-TTCCACCCAAGCAGTGGTATCAACGCAGAGTGG-3'	Clontech, PT3955-1
3' PCR Primer	5'-GTATCGATGCCCACCCTCTAGAGGCCGAGGCGGCCGACA-3'	Clontech, PT3955-1
TaVrnA1-F	5'-CAGCCTCAAACCAGCTCTTCA-3'	Loukoianov et al. 2005
TaVrnA1-R	5'-CTCTGCCCTCTCGCCTGT-3'	Loukoianov et al. 2005
Actin-F	5'-ATGTGGATATCAGGAAGGA-3'	Yan et al. 2003
Actin-R	5'-CTCATACGGTCAGCAATAC-3'	Yan et al. 2003
TaVrnA1-Y2H-F	5’-CGGCATGCCATGGACAAAATTCTTGAACGG-3'
TaVrnA1-Y2H-R1	5’-GGGAGGATCCTTCTGCTTCTCCACGAGTTC-3'
